# Supplementary material for: Bacterial genome architecture shapes global transcriptional regulation by DNA supercoiling
Source: Nucleic Acids Res. 2019 Apr 24;47(11):5648–57. doi: 10.1093/nar/gkz300 (PMC6582348; doi:10.1093/nar/gkz300)
Supplement: gkz300_Supplemental_Files [file gkz300_supplemental_files.zip]

Archive with 2 entries (2 files):
- sm.pdf
- supp_files.zip
